# Supplementary material for: Disrupting the LINC complex by AAV mediated gene transduction prevents progression of Lamin induced cardiomyopathy
Source: Nat Commun. 2021 Aug 5;12:4722. doi: 10.1038/s41467-021-24849-4 (PMC8342462; doi:10.1038/s41467-021-24849-4)
Supplement: Supplementary file 3 — Source Data [file 41467_2021_24849_MOESM3_ESM.xlsx]

## Sheet: Fig 2D
LaminAC expression after TMX treatment in LmnaFF Mcm mice

## Sheet: Fig 4A
Sun1 Expression

## Sheet: Fig 6D
Expression of AAV9 delivered transgene

## Sheet: Fig 7D
Expression transgene 3 wks vs 1 yr

## Sheet: Fig S3 A
Genotyping 14 month old LmnaFF Mcm Sun1 KO

## Sheet: Fig S4 E
Tropism AAV9 GFP
